# Supplementary material for: An Improved Theileria parva Sporozoite Seroneutralization Assay for the Identification of East Coast Fever Immune Correlates
Source: Antibodies (Basel). 2024 Dec 5;13(4):100. doi: 10.3390/antib13040100 (PMC11672397; doi:10.3390/antib13040100)
Supplement: Supplementary file 1 [file antibodies-13-00100-s001.zip]

Archive with 1 entries (1 files):
- antibodies-3217120-supplementary.pdf
